# Supplementary material for: Soil fungal community structure and seasonal diversity following application of organic amendments of different quality under maize cropping in Zimbabwe
Source: PLoS One. 2021 Oct 14;16(10):e0258227. doi: 10.1371/journal.pone.0258227 (PMC8516296; doi:10.1371/journal.pone.0258227)
Supplement: S2 Table — (XLSX) [file pone.0258227.s005.xlsx]

## Sheet: Sheet1
Time	Treatment	Rep	Available P
1	1	1	3.26772
1	1	2	3.20866
1	1	3	3.238
1	2	1	3.25059
1	2	2	3.1561
1	2	3	3.1
1	3	1	3.79429
1	3	2	14.7638
1	3	3	9.279
1	4	1	8.56972
1	4	2	8.96
1	4	3	9.41752
1	5	1	13.6417
1	5	2	6.26476
1	5	3	9.953
1	6	1	5.27559
1	6	2	5.296
1	6	3	5.296
1	7	1	7.02215
1	7	2	4.33071
1	7	3	5.676
1	8	1	5.3248
1	8	2	3.37598
1	8	3	3.66142
2	1	1	12.5935
2	1	2	11.2156
2	1	3	12.7362
2	2	1	12.5886
2	2	2	12.7411
2	2	3	12.1555
2	3	1	11.4665
2	3	2	9.59646
2	3	3	9.22244
2	4	1	13.1053
2	4	2	13.0512
2	4	3	13.078
2	5	1	14.0059
2	5	2	14.7638
2	5	3	14.385
2	6	1	13.9419
2	6	2	12.2736
2	6	3	13.108
2	7	1	5.4872
2	7	2	14.1437
2	7	3	9.815
2	8	1	14.7638
2	8	2	11.3484
2	8	3	13.056
3	1	1	13.878
3	1	2	8.78445
3	1	3	10.7185
3	2	1	14.3701
3	2	2	12.126
3	2	3	11.7028
3	3	1	12.628
3	3	2	14.2175
3	3	3	8.06102
3	4	1	12.185
3	4	2	8.74016
3	4	3	11.7028
3	5	1	14.7638
3	5	2	10.8514
3	5	3	14.7638
3	6	1	12.2441
3	6	2	13.4252
3	6	3	11.127
3	7	1	14.0748
3	7	2	14.7638
3	7	3	14.7638
3	8	1	13.814
3	8	2	13.873
3	8	3	14.0059
