# Supplementary material for: Soil fungal community structure and seasonal diversity following application of organic amendments of different quality under maize cropping in Zimbabwe
Source: PLoS One. 2021 Oct 14;16(10):e0258227. doi: 10.1371/journal.pone.0258227 (PMC8516296; doi:10.1371/journal.pone.0258227)
Supplement: S3 Table — (XLSX) [file pone.0258227.s006.xlsx]

## Sheet: Sheet1
Time	Treatment	Rep	pH
1	1	1	6.02
1	1	2	6.36
1	1	3	6.19
1	2	1	5.23
1	2	2	5.69
1	2	3	6.86
1	3	1	6.29
1	3	2	6.18
1	3	3	6.235
1	4	1	6.04
1	4	2	5.66
1	4	3	6.09
1	5	1	5.89
1	5	2	5.888
1	5	3	5.888
1	6	1	6.31
1	6	2	6.65
1	6	3	6.48
1	7	1	6.36
1	7	2	6.35
1	7	3	6.355
1	8	1	5.53
1	8	2	6.48
1	8	3	5.46
2	1	1	4.16
2	1	2	4
2	1	3	4.21
2	2	1	4.36
2	2	2	4.56
2	2	3	4.5
2	3	1	4.54
2	3	2	4.24
2	3	3	4.37
2	4	1	4.31
2	4	2	4.15
2	4	3	4.23
2	5	1	5.07
2	5	2	4.52
2	5	3	4.795
2	6	1	4
2	6	2	4
2	6	3	4
2	7	1	4.2
2	7	2	4.36
2	7	3	4.28
2	8	1	4
2	8	2	4
2	8	3	4
3	1	1	3.63
3	1	2	3.78
3	1	3	3.66
3	2	1	3.72
3	2	2	3.85
3	2	3	3.59
3	3	1	3.65
3	3	2	3.6
3	3	3	4
3	4	1	3.68
3	4	2	3.74
3	4	3	3.85
3	5	1	3.43
3	5	2	3.53
3	5	3	4
3	6	1	4
3	6	2	3.72
3	6	3	3.4
3	7	1	4.12
3	7	2	4.13
3	7	3	4.17
3	8	1	4.3
3	8	2	4.42
3	8	3	4
